# Supplementary material for: Effect of long-term heat stress on structure and function of epidermal tissues in needles of treeline conifer seedlings
Source: Tree Physiol. 2026 Jun 11;46(7):tpag080. doi: 10.1093/treephys/tpag080 (PMC13358877; doi:10.1093/treephys/tpag080)
Supplement: Supplementary_material_tpag080 [file supplementary_material_tpag080.zip]

Archive with 2 entries (2 files):
- Suppl Figure 1 heated seedlings.docx
- Suppl_Tables_12_heated_seedlings_11052026.docx
